# Supplementary material for: Spatial Analysis of Schistosomiasis in Hubei Province, China: A GIS-Based Analysis of Schistosomiasis from 2009 to 2013
Source: PLoS One. 2015 Apr 7;10(4):e0118362. doi: 10.1371/journal.pone.0118362 (PMC4388649; doi:10.1371/journal.pone.0118362)
Supplement: S1 File — (XLSX) [file pone.0118362.s001.xlsx]

## Sheet: Sheet1
No.	county	prevalence of human S. japonicum infection(%)
		2009	2010	2011	2012	2013
420102	Jiang'an	0	0	0	0	0
420105	Hanyang	0	0	0	0	0
420106	Wuchang	0	0	0	0	0
420107	Qingshan	0	0	0	0	0
420108	Zhuankou	0	0	0	0	0
420111	Hongshan	0	0	0.0831204	0	0
420112	Dongxihu	0	0	0	0	0
420113	Hannan	0.16	0.105452	0.0576992	0.082892	0.07
420114	Caidian	0.8	0.589391	0.295486	0.308518	0.24
420115	Jiangxia	0.07	0.265371	0.137995	0.156366	0.13
420116	Huangpi	0.51	0.284546	0.154572	0.216459	0.12
420117	Xinzhou	0	0	0	0	0
420202	Huangshigang	0	0	0	0	0
420203	Xisaishan	0	0	0	0	0
420204	Xialu	0	0	0	0	0
420222	Yangxin	1.13132	0.633592	0.418298	0.387633	0.25
420281	Daye	0	0	0	0	0
420503	Wujiagang	0	0	0	0	0
420504	Dianjun	0	0	0	0	0
420505	Xiaoting	0	0	0	0	0
420506	Yiling	0	0	0	0	0
420525	Yuan'an	0	0	0	0	0
420581	Zhicheng	0	0	0	0	0
420582	Dangyang	0	0	0	0	0
420583	Zhijiang	0	0	0	0	0
420602	Xiangcheng	0	0	0	0	0
420624	Nanzhang	0	0	0	0	0
420625	Gucheng	0	0	0	0	0
420703	Huarong	0.18	0.0628605	0.0176302	0.0161361	0.02
420704	Echeng	0.001	0.00207152	0.000831949	0.0011254	0
420802	Dongbao	0	0	0	0	0
420804	Duodao	0	0	0	0	0
420821	Jingshan	0.271003	0.101622	0.126926	0.115359	0.11
420822	Shayang	0	0	0	0	0
420881	Zhongxiang	0.551126	0.590349	0.362398	0.348705	0.29
420902	Xiaonan	0.83	0.52	0.34	0.29	0.2
420923	Yunmeng	0.33	0.14	0.21	0.28	0.05
420981	Yingcheng	0.85	0.85	0.68	0.55	0.4
420984	Hanchuan	2.027	1.94	1.28	0.838674	0.61
421002	Shashi	2.00805	1.63987	1.01163	0.797549	0.59
421003	Jingzhouqu	1.44	1.16	0.95	0.88	0.48
421022	Gong'an	2.75	2.34	1.41	1.08	0.69
421023	Jianli	2.45	2.07	1.6	1.16	0.67
421024	Jiangling	2.6	2.16637	1.47945	0.856789	0.63
421081	Shishou	2.74	2.2	1.52	1.07	0.68
421083	Honghu	2.77	2.22	1.4273	1.35	0.71
421087	Songzi	2.55	2.1	1.24	1.08	0.59
421102	Huangzhou	0.219899	0.202396	0.151532	0.0721514	0.07
421121	Tuanfeng	0.0249703	0.035545	0.0124984	0.0143506	0.004
421125	Xishui	0	0	0	0	0
421126	Qichun	0	0	0	0	0
421127	Huangmei	0.02	0	0	0	0
421182	Wuxue	0	0	0	0	0
421202	Xian'an	0.0413993	0.04	0	0.0384	0
421221	Jiayu	1.80549	1.49389	1.23459	0.999094	0.66
421224	Tongshan	0	0	0	0	0
421281	Chibi	1.33326	1.17	0.959007	0.714845	0.49
429004	Xiantao	1.22	1.15	1.06053	0.81	0.51
429005	Qianjiang	1.7099	1.45464	0.942863	0.701317	0.45
429006	Tianmen	0.583601	0.510001	0.47	0.29853	0.21
